# Supplementary material for: Dental radiography and safety awareness: Insights from radiographers, dentists, and students in a cross-sectional study
Source: PLoS One. 2025 Mar 4;20(3):e0314884. doi: 10.1371/journal.pone.0314884 (PMC11878900; doi:10.1371/journal.pone.0314884)
Supplement: S1 File — (XLSX) [file pone.0314884.s001.xlsx]

## Sheet: Sheet1
Gender	Age	Qualification	Designation	Experience	Area of work	Q1	Q2	Q3	Q4	Q5	Q7	Q8	Q9	Q10	Q11	Q12	Q13	Q14	Q15	Q16	Q17	Q18	Q19	Attitude	knowledge	Q20	Q21	Q22	Q23	Q24	Q25
1	1	1	2	0	2	1	0	0	1	0	1	1	1	1	1	2	1	0	1	5	2	5	4	32	8	2	4	4	3	2	4
1	1	1	2	1	2	0	1	0	1	0	1	0	1	1	1	2	1	0	2	3	2	3	4	35	7	3	4	5	5	4	3
1	1	1	1	0	0	0	0	0	1	0	1	1	0	1	0	2	1	0	1	4	4	4	5	33	5	5	4	5	1	2	3
1	1	2	1	0	0	0	0	0	1	0	1	1	0	1	0	2	1	1	1	1	5	3	5	38	6	5	5	5	5	5	3
2	1	3	1	0	0	1	1	1	0	0	1	0	0	1	0	1	1	0	1	2	2	4	4	34	6	5	5	3	2	4	3
1	1	4	1	0	0	0	1	1	0	0	1	1	0	1	1	2	1	0	1	4	2	4	5	40	7	1	4	3	5	5	1
2	1	2	2	0	2	0	0	1	1	0	1	1	1	1	0	1	1	0	1	5	2	2	5	32	7	3	4	4	3	3	3
1	2	1	1	0	0	1	1	1	0	0	1	1	0	1	1	1	1	1	1	5	3	1	3	31	9	5	5	5	5	2	4
1	1	2	1	0	0	0	0	1	0	0	1	1	0	1	0	1	1	0	1	4	4	3	4	33	5	3	3	3	3	3	3
1	1	3	1	0	0	1	1	0	0	0	1	1	0	0	0	4	1	0	2	2	1	5	3	40	5	5	5	3	3	5	3
2	1	3	3	1	1	0	0	0	1	1	1	1	1	1	0	1	0	1	1	3	3	3	3	30	7	4	3	4	3	5	3
1	1	4	3	1	0	0	1	0	1	0	1	1	1	0	0	2	1	0	2	5	2	1	4	33	6	3	5	5	5	5	3
2	1	1	3	0	0	1	0	0	1	1	1	1	1	1	0	4	1	0	1	3	5	2	3	36	8	5	4	5	5	5	5
1	1	1	1	0	0	0	1	1	1	0	1	0	0	1	0	2	1	0	1	4	5	2	4	39	6	5	4	3	2	3	1
1	1	4	3	1	2	0	1	1	1	0	1	1	0	1	0	1	1	0	2	5	5	1	5	42	7	5	4	5	3	5	2
2	1	2	2	0	1	0	1	1	1	1	1	0	1	0	0	3	1	0	1	4	2	5	3	31	7	5	5	5	5	5	3
1	1	1	1	0	0	1	0	0	0	0	1	0	0	1	1	2	0	1	2	3	5	4	3	40	5	5	4	4	4	4	1
1	1	1	1	0	0	1	0	0	0	0	1	1	0	1	0	2	1	0	1	4	5	3	5	46	5	4	4	5	5	5	5
2	1	2	3	0	2	0	0	0	1	0	1	0	0	1	0	1	0	1	1	4	5	3	4	37	4	4	3	2	3	5	3
1	1	2	3	1	0	1	1	1	1	1	1	0	0	1	1	1	1	1	1	5	5	4	5	45	10	3	2	4	3	3	3
2	1	4	1	1	2	0	1	1	0	1	0	1	0	0	0	3	1	0	1	4	4	4	5	37	5	1	5	5	5	5	1
1	1	2	1	1	2	0	1	1	0	1	1	0	0	1	1	3	1	1	1	3	4	4	3	33	8	3	3	3	3	4	3
1	1	1	1	0	0	1	1	1	1	0	1	1	1	1	0	1	1	0	1	5	3	3	5	34	9	4	4	4	4	4	4
2	1	2	3	0	2	1	1	1	1	1	1	0	0	0	0	2	0	1	1	4	4	5	4	36	7	5	4	5	5	3	3
2	2	5	4	2	2	1	1	0	1	0	1	0	1	1	0	2	0	0	1	4	4	4	4	40	6	5	4	5	4	4	3
1	1	1	1	0	0	0	0	0	1	0	1	1	0	1	0	2	1	1	1	4	5	4	5	40	6	4	3	5	5	4	3
2	1	3	1	0	0	0	0	1	0	0	1	1	0	1	0	3	1	0	1	4	3	1	5	35	5	4	4	5	5	5	3
1	1	1	1	0	0	1	1	1	1	0	1	1	1	1	0	2	1	0	1	5	5	3	5	39	9	3	3	5	5	2	3
1	1	2	1	1	2	1	1	1	0	0	1	0	0	1	0	1	0	1	1	5	5	4	5	41	6	3	3	3	3	4	3
1	1	4	4	1	1	0	0	0	1	0	0	0	1	1	0	2	1	0	1	2	4	3	5	36	4	3	4	5	4	4	3
1	1	4	1	0	0	1	1	0	0	0	1	1	1	1	0	1	1	1	2	4	5	4	3	35	8	4	4	4	4	5	3
1	1	1	1	0	0	1	1	1	0	0	1	1	0	1	0	2	1	0	2	3	5	4	1	38	7	5	5	5	5	4	1
1	1	1	1	0	0	1	1	1	1	0	1	1	0	1	0	2	1	1	1	4	2	3	3	35	9	3	4	4	4	3	4
1	1	4	3	1	1	1	1	1	1	1	1	0	0	0	1	1	1	1	1	5	5	5	5	42	9	5	4	4	2	3	1
2	1	4	3	1	1	1	0	1	1	1	1	1	1	1	0	2	0	1	1	4	4	3	3	35	9	4	4	4	4	4	4
2	1	1	1	0	0	1	0	0	1	0	1	1	1	1	0	4	1	0	1	5	5	4	4	33	7	5	5	5	5	5	1
1	1	7	3	1	2	1	1	1	1	1	1	1	1	1	1	2	0	1	1	4	4	2	4	36	11	2	2	2	2	2	1
2	2	5	4	2	2	1	1	1	1	0	1	1	1	1	1	4	1	1	1	5	1	4	4	39	11	5	5	5	5	5	3
2	1	2	2	0	2	1	0	0	1	1	1	1	0	1	0	3	1	0	1	3	2	5	4	24	7	5	4	3	3	4	2
2	2	7	4	2	2	1	1	1	1	0	1	1	1	1	1	2	1	0	1	4	5	4	5	44	10	4	4	5	5	5	4
2	2	5	4	1	2	1	0	1	1	0	1	0	0	1	1	2	1	1	1	3	2	4	2	34	8	3	4	4	3	4	4
2	2	4	4	2	2	1	0	1	1	0	1	1	1	1	1	2	1	0	2	5	4	4	2	41	9	5	4	4	4	4	3
2	2	4	4	1	1	0	0	0	1	0	1	0	1	1	1	2	1	0	2	3	4	5	4	38	6	3	5	5	5	4	1
2	2	4	2	1	0	0	1	0	1	0	0	0	1	1	0	1	0	0	1	4	3	3	3	37	4	5	4	4	4	4	4
2	1	4	4	1	2	0	0	1	1	1	1	0	1	1	1	1	1	0	1	3	2	3	2	35	8	5	5	3	3	5	1
2	1	5	4	1	2	1	0	0	1	0	0	1	0	1	0	4	1	0	1	5	2	3	4	36	5	5	4	4	4	4	4
2	2	7	4	2	2	1	1	1	1	0	1	0	0	1	0	4	1	0	1	5	1	4	5	33	7	5	3	4	3	4	4
1	1	1	1	0	0	0	1	1	0	0	0	1	0	1	0	2	1	0	1	2	4	2	5	38	5	4	4	4	3	4	3
2	1	4	1	0	2	1	1	1	1	0	1	1	1	1	1	1	1	0	1	3	5	3	4	37	10	4	3	3	3	4	2
2	1	4	3	1	2	0	0	1	1	0	1	1	0	1	0	3	1	0	1	5	4	3	3	34	6	5	5	5	5	5	5
2	2	4	4	2	2	0	1	0	1	0	1	0	0	1	0	2	1	0	1	3	2	4	4	32	5	5	3	5	3	4	3
2	1	4	3	1	2	0	0	1	1	1	1	0	0	0	1	1	1	1	1	5	4	5	5	49	7	2	4	5	4	4	3
1	1	1	1	0	0	0	1	1	0	1	1	0	1	1	1	4	1	1	1	3	5	3	4	36	9	4	4	4	4	4	1
1	2	4	3	1	0	1	1	1	1	0	1	0	0	1	1	2	1	0	2	4	4	5	3	39	8	4	5	4	5	5	2
1	2	4	3	2	2	0	0	0	1	0	1	0	1	1	1	2	0	1	1	4	1	3	4	32	6	4	3	3	3	3	3
1	1	4	3	1	1	1	1	0	1	0	1	1	1	1	1	2	1	0	1	4	2	3	5	37	9	5	4	4	4	5	1
1	1	4	3	1	1	0	0	1	1	0	1	0	0	1	1	1	1	1	1	5	5	2	3	31	7	5	3	3	2	2	4
1	1	4	3	1	1	1	1	0	1	0	1	1	0	1	0	3	0	1	1	5	3	2	4	35	7	4	4	4	3	4	4
2	2	4	4	2	2	0	0	1	1	0	0	0	1	0	0	2	0	1	2	4	5	4	4	36	4	4	5	5	5	5	3
1	1	2	1	0	1	1	1	1	1	0	1	0	1	0	0	1	1	0	2	3	2	4	3	34	7	4	3	4	3	4	4
2	2	4	4	1	2	1	1	0	1	0	0	0	1	1	0	2	1	0	1	5	3	5	5	43	6	4	4	5	5	5	4
2	1	4	2	2	2	1	1	1	1	0	1	0	0	0	1	1	1	0	1	4	4	3	3	35	7	2	4	4	4	4	1
1	1	4	3	0	0	0	1	1	1	0	1	1	0	1	1	3	1	0	1	5	4	4	4	41	8	5	3	1	1	3	3
2	2	4	4	1	2	1	0	0	1	0	1	1	1	0	0	2	1	0	2	4	1	4	4	33	6	5	5	4	3	5	2
1	2	4	4	2	2	0	1	0	1	1	1	0	0	1	0	2	1	0	1	4	5	5	4	34	6	2	4	5	2	2	2
2	2	4	4	2	2	1	0	1	1	0	1	0	1	1	0	1	0	0	1	5	5	4	5	43	6	4	4	1	2	4	1
1	1	1	1	0	0	0	0	0	1	0	1	1	1	1	0	2	1	0	1	1	4	4	4	31	6	2	4	2	5	5	2
1	1	4	1	1	1	0	1	0	1	0	1	0	0	1	0	2	1	0	1	4	4	1	4	26	5	4	4	5	4	3	1
1	1	4	3	1	1	0	0	1	1	0	1	1	1	1	0	2	1	0	1	4	4	2	3	32	7	5	2	2	4	2	3
1	1	4	3	1	1	0	1	1	1	0	1	1	0	1	0	2	1	0	1	4	3	5	4	37	7	3	3	3	3	4	4
1	1	2	1	0	2	0	0	1	1	1	1	1	1	1	0	2	0	1	1	4	3	2	5	33	8	4	3	3	4	3	4
2	2	4	1	2	2	0	0	0	1	0	1	1	0	1	1	4	1	0	2	3	3	3	4	33	6	4	2	3	4	5	2
1	1	1	2	0	0	1	0	1	1	1	1	0	0	1	1	2	1	0	1	3	2	4	4	34	8	5	5	2	2	4	4
1	1	1	4	0	0	1	0	0	1	1	0	0	0	1	1	3	1	0	2	5	4	4	2	34	6	5	5	3	3	5	5
1	1	1	2	0	0	0	1	1	1	0	1	0	0	0	1	2	1	0	1	5	2	4	5	34	6	2	4	4	2	4	2
1	1	1	2	1	2	1	1	0	1	0	1	1	1	1	1	3	1	0	1	5	3	1	5	36	9	4	4	3	3	4	3
1	1	2	2	0	2	0	0	0	1	1	1	0	0	1	1	4	1	0	1	3	2	4	4	32	6	4	4	3	4	4	2
1	1	4	1	0	2	0	0	0	0	0	1	1	0	1	0	4	0	1	2	4	3	2	2	32	4	3	5	2	3	4	5
1	1	1	2	1	2	0	1	1	1	0	1	0	1	1	0	4	1	0	2	4	3	5	4	35	7	3	3	3	3	5	2
1	1	1	2	0	0	1	1	1	1	0	0	0	1	1	0	2	1	0	2	5	4	5	4	39	7	5	5	3	3	3	2
2	1	1	2	1	2	1	0	0	1	1	1	0	1	0	1	1	1	0	1	5	2	5	5	36	7	5	3	2	4	4	5
1	1	1	2	1	2	1	1	1	1	0	1	1	0	1	0	2	1	0	1	5	5	4	2	37	8	4	4	4	4	4	4
2	1	1	2	1	0	0	1	1	1	0	1	0	1	1	0	2	0	0	1	4	2	3	5	36	6	1	3	5	5	3	3
2	1	1	2	0	0	1	1	1	1	1	1	0	1	1	0	1	1	1	1	4	4	4	4	40	10	2	4	5	5	5	1
1	1	4	3	0	0	1	0	1	0	0	1	0	0	1	0	2	1	0	1	3	4	2	4	33	5	4	4	3	3	4	4
2	1	4	3	1	2	0	1	1	1	0	1	1	0	0	0	1	0	1	1	5	3	4	3	35	6	5	5	4	2	4	2
1	1	1	2	0	0	1	0	0	1	0	1	1	1	1	1	2	1	0	1	5	2	4	4	34	8	4	4	5	5	4	3
1	1	1	2	0	2	1	1	1	1	0	1	0	0	1	0	2	1	0	2	3	4	3	3	35	7	5	3	2	3	3	1
1	1	4	4	0	1	0	0	0	1	0	0	0	1	1	0	1	1	0	2	4	2	2	4	38	4	3	5	5	4	4	1
2	1	4	4	0	0	1	1	0	1	0	1	1	0	1	0	2	1	0	1	4	1	4	3	28	7	5	4	5	5	2	4
2	1	4	4	1	1	0	1	0	1	0	1	0	1	1	0	4	1	1	2	3	2	5	3	36	7	5	3	4	3	4	2
1	2	5	4	3	2	0	1	1	1	0	1	0	0	1	1	2	1	0	1	2	2	2	4	35	7	4	3	4	3	3	4
1	1	2	2	0	0	1	0	0	1	0	0	1	1	0	0	3	1	0	1	5	2	3	4	32	5	2	4	3	4	5	3
2	1	4	3	0	0	0	1	1	0	0	1	1	0	0	1	4	0	1	1	4	4	3	4	35	6	4	4	1	4	5	1
1	1	4	1	0	2	0	1	1	0	0	1	0	0	0	1	1	1	0	2	4	4	5	5	39	5	5	5	4	4	5	1
1	1	4	3	1	1	0	1	1	0	0	1	1	0	1	0	2	1	0	1	5	5	1	4	32	6	2	3	5	3	4	2
1	1	4	3	1	1	1	1	0	1	1	1	0	0	1	0	2	1	0	1	5	4	5	4	41	7	4	5	4	5	4	4
2	2	7	3	3	2	1	1	1	1	0	1	1	0	1	1	1	1	1	1	4	2	4	4	34	10	4	4	4	4	4	4
2	1	4	1	0	2	0	0	0	1	0	1	1	0	1	0	2	1	1	2	5	5	4	1	41	6	4	4	4	4	2	2
1	1	1	1	0	0	1	1	1	1	1	1	1	0	1	1	3	0	1	1	4	4	4	4	40	10	2	4	4	4	4	4
2	1	4	3	1	1	1	1	0	1	0	0	1	0	1	0	3	0	1	1	5	4	2	4	32	6	5	4	1	4	5	1
1	1	2	2	1	1	1	1	1	1	1	1	0	0	0	0	2	0	1	1	4	4	5	3	38	7	4	4	3	4	3	4
2	1	4	3	1	1	1	1	0	1	0	1	1	0	0	0	1	1	0	2	5	5	3	4	36	6	2	4	4	4	4	1
2	2	4	4	1	1	0	1	0	1	0	0	0	0	1	1	4	1	0	2	3	1	4	3	35	5	1	5	5	5	5	3
1	1	4	3	1	1	1	1	0	1	0	1	0	0	1	1	1	1	0	1	5	4	1	4	30	7	4	4	5	3	4	3
1	1	2	1	0	0	1	0	0	0	0	1	1	1	1	0	2	1	0	1	5	5	2	5	37	6	4	4	4	5	3	2
1	1	1	1	0	0	0	0	1	0	0	1	1	0	1	0	1	1	0	1	4	5	4	5	39	5	4	4	2	4	4	1
1	1	1	1	0	0	0	0	0	1	0	0	1	1	1	1	1	1	0	1	4	5	4	4	38	6	3	4	5	5	4	3
1	1	4	3	1	2	0	1	0	1	0	1	1	1	0	0	1	1	0	2	4	2	4	3	32	6	5	4	5	5	5	4
1	1	1	1	0	0	0	1	1	1	0	1	0	0	1	0	1	1	1	1	4	4	3	4	37	7	5	5	4	4	3	1
2	1	1	1	1	0	0	0	0	1	0	1	1	0	1	1	2	1	0	1	4	3	4	5	42	6	5	5	4	3	2	3
1	1	2	1	0	2	0	0	0	1	0	0	1	0	1	0	1	0	0	2	5	4	1	1	32	3	4	4	5	4	3	4
1	1	1	4	0	0	1	0	1	1	1	0	0	0	0	0	1	1	0	1	5	3	5	5	40	5	5	3	4	4	2	3
1	1	2	1	1	2	0	1	1	0	0	1	0	1	1	0	3	0	0	2	3	5	3	2	38	5	4	4	4	4	3	3
2	1	2	1	0	2	0	1	1	0	0	1	0	0	1	1	3	1	1	1	3	2	4	4	35	7	2	4	4	4	3	2
1	1	5	2	1	1	1	0	1	1	1	1	1	1	0	0	3	0	0	1	3	4	4	4	37	7	5	5	5	5	5	5
2	1	4	3	1	1	0	0	1	1	0	1	0	1	1	0	2	1	0	1	2	4	4	3	34	6	3	4	3	4	3	3
2	1	4	1	1	2	1	1	1	1	1	1	0	1	1	1	1	1	1	1	5	5	5	5	50	11	5	4	5	4	4	3
1	1	1	1	1	2	1	1	0	0	0	1	0	1	0	0	2	0	1	1	3	4	2	4	32	5	5	4	5	5	4	3
1	1	2	1	0	2	0	0	0	0	0	1	1	0	1	0	2	1	0	2	1	2	4	2	37	4	2	3	3	3	2	3
1	1	1	1	0	0	0	0	1	1	0	1	1	0	1	0	3	1	0	2	3	2	2	4	38	6	1	3	5	2	5	3
2	1	1	1	0	0	1	0	0	1	0	0	0	0	0	0	2	0	1	2	2	2	1	3	25	3	4	4	4	4	5	2
2	1	4	1	0	0	1	0	0	0	0	1	0	0	1	1	1	1	0	1	1	5	5	5	39	5	2	4	1	2	5	5
1	1	7	1	3	2	1	1	1	1	0	1	0	0	1	0	4	1	0	2	5	4	2	2	36	7	5	4	3	4	4	3
1	1	1	2	0	0	1	1	0	0	1	0	0	1	0	0	4	0	1	1	5	4	3	1	28	5	4	5	2	2	4	3
1	1	1	1	0	0	0	1	1	0	0	1	0	0	1	0	3	1	0	1	4	5	4	2	39	5	4	4	4	4	5	3
2	1	4	3	1	1	0	1	1	0	0	1	1	0	1	0	2	1	0	1	5	2	4	4	34	6	5	2	4	3	4	1
1	1	4	3	1	2	0	0	1	1	0	0	1	0	1	1	2	1	0	1	3	5	4	4	40	6	4	5	3	3	5	4
2	1	4	4	1	1	1	1	1	1	1	1	0	0	1	1	2	0	1	2	5	4	4	4	36	9	5	5	5	5	5	2
1	1	4	4	1	2	1	1	1	0	0	1	0	0	1	0	2	1	0	1	3	2	4	5	37	6	5	4	3	4	3	2
1	1	4	4	1	1	1	1	0	1	0	1	1	0	1	0	4	1	0	1	5	1	5	4	41	7	4	4	4	4	4	3
2	2	4	4	1	1	1	1	1	1	0	1	0	0	0	0	1	1	1	1	4	3	5	5	35	7	3	3	4	4	3	1
2	1	4	4	1	1	0	1	1	1	0	1	0	0	1	0	1	1	1	1	4	3	3	3	35	7	3	3	3	3	3	3
2	2	4	4	1	1	0	0	1	1	0	1	0	0	1	0	1	0	0	2	2	2	3	3	29	4	2	3	2	3	4	4
2	1	4	4	1	1	1	1	0	0	1	0	0	0	1	0	2	0	0	2	3	3	3	3	30	4	5	5	5	3	3	2
1	1	4	4	1	2	0	0	1	1	0	1	0	0	1	1	4	1	1	1	3	3	4	3	32	7	4	2	5	5	4	3
2	1	4	4	1	2	1	0	1	1	0	1	1	1	0	0	1	1	0	1	4	2	4	3	37	7	4	3	2	2	3	3
1	2	4	4	1	1	1	1	1	1	0	1	0	1	1	0	1	1	0	1	3	5	1	5	37	8	4	4	5	5	4	2
1	1	4	4	0	0	0	0	1	1	0	1	1	1	1	0	4	1	0	1	2	1	1	5	25	7	3	4	4	3	1	1
1	2	7	4	2	2	0	0	1	1	0	1	0	0	1	0	4	1	1	1	4	4	4	4	39	6	5	5	5	5	4	3
2	1	4	1	0	0	0	1	1	1	0	1	1	0	1	0	2	1	0	2	5	4	3	2	29	7	1	5	3	5	5	1
1	1	4	4	1	1	0	1	1	1	0	1	0	0	1	0	1	1	0	2	4	2	3	3	40	6	5	3	2	4	4	1
1	1	1	1	0	0	1	1	1	1	0	1	1	0	1	1	2	0	1	1	5	1	3	5	30	9	5	5	5	5	3	2
2	1	4	3	1	1	0	1	0	1	0	0	1	0	1	1	1	1	0	1	5	3	5	5	34	6	3	5	4	5	2	2
1	1	4	4	0	0	1	1	0	1	0	0	1	0	1	0	2	1	0	1	5	5	4	1	40	6	5	3	3	5	4	2
2	1	4	4	1	1	0	0	1	1	0	1	1	0	1	0	1	1	1	1	3	2	4	4	36	7	5	4	2	2	4	1
1	2	5	4	3	2	1	0	1	1	0	1	0	1	1	0	2	1	0	1	4	4	5	4	36	7	4	4	4	4	4	4
2	1	4	4	0	0	0	0	1	1	0	1	0	1	1	0	2	1	0	1	4	2	4	2	30	6	2	4	2	5	4	1
1	2	4	4	1	2	0	0	1	0	0	1	0	0	1	0	1	1	0	1	4	4	4	4	40	4	3	4	4	4	3	4
2	2	4	4	1	2	0	0	0	1	0	0	0	0	1	1	2	1	1	1	4	2	2	4	30	5	2	3	4	2	4	2
2	1	1	1	0	2	0	0	1	1	1	1	1	0	1	0	4	1	1	1	3	4	3	4	35	8	4	5	5	4	4	4
1	1	5	4	1	2	1	0	1	1	0	1	1	1	1	0	1	1	0	1	4	2	4	4	30	8	4	3	5	5	4	3
2	1	1	3	1	2	0	0	1	1	1	1	0	0	1	0	3	0	1	2	5	5	5	5	45	6	3	3	3	3	3	3
1	1	3	4	2	2	1	1	0	1	0	1	0	1	1	0	4	1	0	1	4	2	4	2	35	7	5	2	3	3	2	5
1	1	3	2	1	1	1	0	0	1	0	0	0	0	1	1	1	1	1	1	4	3	3	4	29	6	5	4	4	4	2	1
2	1	2	1	0	2	0	1	0	1	1	0	1	0	1	0	1	0	1	1	5	5	4	2	35	6	4	4	4	4	4	4
1	1	1	2	0	0	0	1	0	1	0	1	1	1	1	1	4	0	0	2	5	5	4	2	35	7	5	4	4	3	4	2
2	1	1	2	1	2	0	0	0	1	0	0	0	0	0	0	1	1	1	1	4	4	4	4	40	3	2	4	3	5	2	5
2	1	4	4	1	1	1	1	0	1	0	1	1	0	0	0	1	1	0	1	4	2	5	3	36	6	4	4	4	2	4	3
1	1	4	4	1	1	0	1	0	1	0	0	1	0	1	0	2	1	0	1	3	1	3	2	31	5	3	4	3	3	4	2
1	1	1	1	0	0	0	0	0	1	0	1	1	0	1	0	2	0	1	1	4	2	4	5	33	5	4	4	4	4	4	3
1	1	4	4	1	1	0	1	0	1	0	0	0	0	1	0	2	1	0	1	3	5	4	2	35	4	5	4	4	3	5	5
1	1	2	1	0	0	0	0	0	0	0	1	1	0	1	0	2	1	0	1	3	5	3	5	39	4	5	4	5	4	5	2
2	1	4	4	0	0	1	1	1	1	1	1	0	0	1	0	1	1	1	2	5	3	5	2	39	9	3	4	4	3	3	2
2	1	4	3	1	2	1	1	0	1	0	1	1	1	1	0	2	1	0	1	4	3	2	5	36	8	5	3	3	4	4	2
1	1	4	4	1	1	0	0	1	1	0	1	0	1	1	0	2	0	0	1	3	2	3	4	31	5	1	2	1	3	5	1
1	1	4	4	1	2	1	0	1	1	1	1	0	0	1	1	1	0	0	1	4	3	4	4	35	7	4	4	4	5	4	2
1	1	4	3	1	1	1	0	1	1	0	1	0	0	1	1	1	0	0	1	4	3	3	2	26	6	1	4	2	3	4	4
1	1	4	3	1	2	0	1	0	1	0	1	1	0	1	1	1	1	0	1	3	4	3	2	37	7	3	3	2	4	5	3
1	1	4	3	1	1	0	1	1	1	0	1	0	0	1	1	1	1	0	1	3	3	4	4	31	7	5	3	3	3	5	2
2	1	4	4	1	1	1	1	0	1	0	1	0	1	1	0	1	1	0	1	5	3	4	5	37	7	5	5	5	2	4	2
1	2	6	4	3	1	1	1	1	1	0	1	1	1	1	0	2	1	0	1	5	5	4	2	37	9	5	4	4	5	1	4
1	2	7	4	3	1	0	1	1	1	0	1	0	0	1	1	2	1	1	1	5	4	2	4	36	8	4	4	4	4	4	4
2	1	4	3	1	1	1	1	1	1	1	1	0	0	1	1	1	1	1	2	4	1	5	5	39	10	3	4	5	5	5	3
1	1	4	1	0	0	0	1	1	1	1	1	1	0	1	1	1	1	0	1	4	5	4	4	41	9	4	4	1	5	3	2
1	1	1	1	0	0	1	1	0	1	0	1	1	0	1	0	2	0	1	2	4	2	3	4	37	7	4	3	4	4	5	1
1	1	1	3	0	0	0	1	1	0	0	1	1	0	1	1	1	1	0	1	4	1	4	5	31	7	3	4	4	4	4	2
1	1	1	1	0	0	0	1	0	1	0	1	1	1	1	1	3	1	0	1	5	3	4	4	34	8	5	5	4	2	4	1
1	1	1	1	1	2	0	0	1	1	0	1	1	1	1	0	2	1	0	1	3	1	2	4	30	7	3	5	3	3	5	3
2	1	7	4	3	2	1	1	1	1	0	1	1	1	1	1	2	1	0	1	5	4	1	5	35	10	4	4	4	4	4	3
2	1	1	2	0	0	0	1	1	0	0	0	0	0	1	0	3	1	0	1	4	5	1	4	35	4	3	3	5	3	4	3
1	1	1	1	0	0	0	0	1	1	0	1	0	0	1	0	1	1	0	1	2	3	3	4	37	5	5	5	4	5	5	5
2	1	1	2	0	0	0	0	1	0	0	1	0	1	0	1	2	1	0	1	4	5	3	4	35	5	4	3	4	4	4	3
2	1	2	1	0	0	0	0	1	1	1	1	1	1	1	0	1	1	0	1	4	5	5	5	45	8	4	3	5	3	4	1
1	1	1	1	0	0	0	1	1	0	0	1	0	0	1	0	1	1	0	1	3	5	5	5	38	5	5	4	2	4	3	1
2	1	4	1	0	2	1	0	0	0	0	1	1	0	1	0	1	1	0	1	5	3	4	5	34	5	5	5	5	5	5	3
2	1	4	1	1	1	0	1	1	1	0	1	1	0	1	1	2	1	0	1	4	5	4	4	34	8	2	3	4	3	4	2
2	1	4	1	1	1	0	1	1	1	0	1	0	0	1	1	1	0	1	1	5	5	5	5	44	7	5	4	4	5	5	3
1	1	4	4	1	2	1	1	1	1	0	1	0	1	1	0	3	1	0	1	5	4	4	3	32	8	3	4	3	4	3	4
1	1	1	1	0	2	0	0	1	0	0	1	1	0	1	1	2	1	0	1	5	5	4	4	42	6	4	4	4	4	3	3
2	1	2	1	0	2	0	1	1	0	0	1	0	1	1	0	1	1	0	1	3	3	4	3	34	6	4	4	5	4	4	4
1	1	4	3	1	2	0	1	0	1	0	1	1	0	1	1	4	1	0	1	4	3	3	4	36	7	4	3	5	5	4	3
2	1	4	3	1	0	1	0	0	0	0	1	1	0	1	0	1	1	1	1	4	5	2	4	40	6	4	4	4	4	3	2
2	2	4	1	3	0	0	0	0	1	0	1	0	0	1	0	3	0	1	1	4	3	3	2	37	4	4	3	3	3	3	4
2	1	4	4	1	1	0	1	1	1	0	1	0	0	1	1	4	1	0	1	4	2	3	2	30	7	4	4	4	4	4	4
1	1	1	4	1	0	1	0	1	0	0	1	0	0	0	0	4	1	0	1	4	2	4	4	34	4	4	3	5	4	3	5
2	1	4	2	1	0	1	1	0	1	0	1	0	0	1	0	2	0	0	2	5	4	4	4	40	5	4	3	2	2	3	1
1	1	1	1	0	0	0	1	0	1	0	1	1	1	1	1	2	1	0	1	3	2	3	2	35	8	4	4	4	4	4	2
2	2	4	4	1	1	1	1	1	1	0	0	1	1	1	0	1	1	1	1	4	5	4	4	31	9	5	4	2	5	5	1
1	1	4	4	1	0	0	1	1	1	0	1	1	1	1	1	2	1	0	1	4	2	5	4	37	9	2	3	4	3	4	4
2	1	4	3	1	1	1	1	1	1	0	1	1	0	0	0	4	1	0	1	4	4	1	3	33	7	5	4	5	5	5	3
2	2	4	3	1	2	0	0	1	1	1	1	1	1	1	0	4	0	1	2	3	2	3	3	31	8	4	4	2	4	4	3
2	1	1	1	0	0	0	0	1	1	0	1	1	0	1	0	2	1	0	1	5	2	4	4	40	6	3	4	1	4	3	3
1	2	7	3	3	2	1	0	1	1	0	1	1	1	1	0	2	1	0	1	4	3	2	2	32	8	4	4	4	4	4	1
2	1	4	3	1	1	1	0	1	0	0	1	1	1	1	0	4	1	0	1	5	5	2	3	32	7	4	4	5	5	3	3
1	1	4	4	1	1	0	1	0	1	0	1	1	1	1	1	1	1	0	1	4	2	4	4	35	8	4	4	4	3	5	3
1	1	4	4	1	1	1	0	1	1	0	0	0	0	1	1	1	0	0	1	4	4	4	4	40	5	5	4	4	1	5	4
2	1	4	3	1	2	0	1	1	0	0	0	1	1	1	1	1	1	0	2	3	3	3	3	36	7	4	4	5	4	4	2
2	1	4	4	0	1	1	1	0	1	1	0	0	1	0	0	2	0	1	2	5	4	3	5	39	6	4	4	5	3	5	5
2	1	4	4	1	2	0	0	1	1	0	1	1	0	1	0	2	1	1	1	4	2	4	2	36	7	4	4	4	4	3	4
2	1	1	2	0	0	1	1	0	1	0	1	0	1	1	0	2	0	1	1	5	5	5	5	46	7	3	4	3	4	4	2
1	1	4	4	1	1	1	1	0	1	1	1	0	0	1	1	3	1	0	1	4	4	4	4	39	8	3	4	2	4	2	3
2	1	4	4	0	1	1	1	1	1	0	1	1	1	1	0	2	1	0	1	4	2	4	4	34	9	4	4	4	4	4	4
2	2	4	4	2	2	1	1	1	1	0	1	0	0	1	0	2	0	1	2	4	1	3	2	28	7	4	4	4	3	4	3
2	1	1	3	0	0	0	1	0	1	0	1	1	1	1	1	2	1	0	2	4	4	4	2	38	8	2	4	3	3	4	2
2	1	4	4	1	2	0	0	0	1	0	1	1	1	1	1	4	1	0	1	2	2	4	5	35	7	3	4	2	3	2	3
1	1	4	2	0	0	0	0	1	1	1	1	0	0	0	0	3	1	0	2	3	2	4	4	31	5	4	4	5	4	3	1
2	1	3	1	0	0	0	1	0	1	1	1	0	1	1	0	3	0	0	1	3	5	4	3	33	6	3	3	3	4	3	3
1	2	1	4	1	2	1	1	1	1	1	1	0	0	1	1	2	1	0	1	5	5	3	3	35	9	3	2	4	4	3	5
2	2	4	4	2	2	1	1	1	1	1	1	0	0	1	0	1	0	1	1	4	1	3	3	31	8	5	1	5	4	5	5
1	1	4	1	1	2	1	0	0	1	0	0	1	0	1	0	4	0	0	1	4	2	3	3	33	4	2	4	4	4	3	3
2	1	4	3	1	2	1	1	1	1	0	1	1	1	1	1	2	1	1	1	4	5	3	5	39	11	5	3	4	4	4	3
1	1	4	2	0	0	0	1	1	1	0	1	0	0	0	0	2	1	1	1	4	2	5	5	34	6	4	5	5	5	4	1
1	1	1	2	1	2	1	1	0	1	0	1	1	1	0	1	2	1	0	1	4	4	4	5	37	8	5	5	5	4	1	4
1	1	1	2	0	2	1	1	1	1	0	1	0	0	1	0	2	1	0	1	5	3	4	3	37	7	3	2	4	5	4	3
2	1	3	2	0	2	1	1	1	1	1	1	0	0	1	0	1	0	0	1	5	5	5	5	44	7	2	4	2	2	4	4
1	1	1	2	0	2	1	1	1	1	0	1	1	1	0	0	2	1	0	1	4	4	4	4	35	8	3	4	2	2	4	5
1	1	1	2	1	0	1	1	0	1	0	1	1	0	1	0	3	1	0	2	4	1	2	4	27	7	4	4	4	3	4	2
1	1	1	2	0	0	1	0	1	1	0	1	1	1	1	1	3	1	0	1	4	4	3	4	34	9	4	2	4	4	4	2
1	1	4	2	1	2	1	1	0	1	0	0	0	0	1	0	2	0	0	2	5	2	3	4	33	4	4	4	4	4	4	3
1	1	4	4	0	0	1	1	1	1	0	1	1	0	1	0	2	1	0	1	4	2	4	4	32	8	5	1	5	5	5	1
2	1	4	4	1	2	0	0	1	0	0	1	0	0	1	0	2	1	0	2	3	2	4	5	36	4	4	4	4	3	4	4
2	1	2	2	0	0	1	1	1	1	0	1	0	0	1	0	4	0	1	1	5	5	5	5	40	7	3	3	4	5	3	3
2	1	4	4	1	1	0	0	1	1	1	1	1	0	1	0	2	1	0	1	4	1	4	4	35	7	2	5	5	5	4	3
1	1	1	1	0	0	0	1	1	1	0	1	0	0	1	0	2	1	1	1	4	4	3	4	34	7	4	3	5	4	4	3
2	1	3	1	0	0	0	0	0	1	0	1	0	0	1	0	2	0	1	1	1	4	1	4	37	4	4	3	4	2	4	1
2	1	1	1	0	0	0	1	1	1	0	1	1	1	1	0	3	0	1	2	3	4	3	2	36	8	3	3	3	4	4	3
2	1	4	3	1	1	1	0	0	1	1	0	0	0	1	0	4	1	0	1	4	5	4	2	32	5	4	4	2	4	4	4
1	1	1	4	1	2	0	1	0	1	1	0	0	1	1	1	2	1	1	1	4	3	4	3	33	8	3	4	4	3	5	1
1	1	1	2	0	0	0	1	1	1	0	1	0	1	1	1	1	1	0	1	5	3	5	2	34	8	5	4	1	2	4	1
2	1	4	2	0	0	0	1	0	1	0	0	0	1	1	0	1	1	0	2	4	4	4	3	36	5	4	4	3	3	5	3
2	1	1	2	0	0	0	1	0	1	0	1	1	1	1	0	1	1	0	2	3	1	3	2	27	7	5	3	4	2	4	1
2	1	1	2	0	2	0	0	1	1	0	0	0	1	1	0	2	1	0	2	5	3	3	3	35	5	5	3	2	2	5	2
2	1	1	2	1	2	1	1	0	1	0	1	1	1	1	0	2	1	0	1	4	2	2	4	29	8	5	4	3	2	4	1
2	1	1	2	1	0	0	1	1	1	0	1	1	0	1	0	1	1	0	2	5	1	4	1	29	7	4	3	4	4	3	4
1	1	1	2	0	0	0	0	1	1	0	0	1	1	1	1	2	0	0	2	5	4	5	5	35	6	5	5	4	5	5	5
1	1	2	2	0	0	1	1	0	1	0	1	1	1	1	0	2	1	0	1	4	3	4	4	36	8	3	2	1	1	2	2
2	1	4	4	2	1	0	0	1	1	1	1	1	1	1	1	2	1	0	1	4	5	5	4	48	9	4	4	3	3	4	2
2	1	4	4	1	2	1	1	0	1	1	1	1	0	0	0	1	1	1	1	3	4	3	3	25	8	5	5	2	3	3	3
1	1	4	4	1	1	0	1	0	1	1	0	0	0	1	0	1	1	0	1	4	2	3	3	31	5	1	4	5	5	1	5
2	2	4	4	1	2	0	1	0	1	1	1	0	0	1	0	4	1	1	1	3	2	1	5	32	7	5	5	5	5	5	5
2	1	3	4	1	1	1	1	0	1	1	1	1	1	1	1	4	1	0	1	5	1	5	5	37	10	2	2	3	3	3	2
2	2	4	4	2	2	1	1	1	1	1	1	0	0	0	1	1	1	1	1	5	5	5	5	50	9	5	4	4	4	4	2
1	1	4	4	1	2	1	0	1	1	1	1	0	0	1	0	1	1	0	2	4	2	2	3	24	7	5	2	2	5	4	1
1	1	4	4	1	1	0	0	1	0	0	1	0	0	1	0	4	1	0	1	4	4	2	4	38	4	4	4	3	4	4	5
1	1	4	4	1	1	0	0	0	1	0	1	1	0	1	0	4	1	0	2	4	2	5	4	32	5	3	3	3	3	3	3
2	2	4	4	2	2	1	0	0	1	1	0	0	1	1	0	1	1	1	1	5	2	4	4	37	7	4	4	4	4	4	2
1	1	4	4	1	2	0	1	0	1	1	0	0	0	0	1	1	1	1	2	5	5	5	5	36	6	5	4	4	5	3	1
1	1	3	4	1	1	1	1	1	1	0	1	1	0	1	1	1	1	0	1	4	3	4	4	35	9	3	4	4	4	3	4
1	1	1	1	1	0	0	1	0	1	0	1	1	0	1	0	2	1	0	1	4	2	4	5	35	6	5	4	3	2	5	2
1	1	2	2	0	0	0	1	1	1	0	1	1	0	1	0	1	1	1	1	3	2	3	5	34	8	4	4	4	3	3	3
1	2	4	4	2	2	1	0	0	1	0	1	1	0	1	1	2	1	0	1	5	4	4	5	37	7	3	1	4	3	5	3
2	1	4	4	1	1	1	1	1	1	1	1	0	0	1	0	2	1	1	1	3	4	4	5	39	9	3	3	3	3	3	3
1	1	1	1	0	0	0	0	0	1	0	1	1	0	0	0	2	1	0	1	4	5	3	5	35	4	4	4	3	3	3	2
1	1	1	1	0	2	0	1	1	1	1	1	1	0	0	0	1	1	1	1	4	3	3	3	30	8	3	3	5	5	5	5
1	1	4	4	1	1	0	0	1	1	0	1	1	1	1	1	2	1	0	2	3	2	4	2	31	8	3	3	5	5	5	1
1	1	1	1	0	0	0	1	1	1	0	1	1	1	1	0	2	1	0	1	1	4	4	5	42	8	5	5	4	4	3	2
2	2	5	4	1	2	1	1	1	1	0	0	0	1	1	0	3	1	0	1	5	5	4	5	37	7	5	3	3	3	3	3
1	1	1	1	1	2	1	0	1	0	0	1	0	1	1	1	2	1	0	1	3	4	4	4	39	7	3	3	3	3	3	3
1	1	4	4	0	0	0	1	1	1	0	1	1	1	1	0	2	1	0	1	3	3	4	4	35	8	4	4	5	5	5	3
2	1	1	1	0	0	1	0	0	0	0	1	1	1	1	0	3	1	1	1	5	3	3	3	30	7	4	4	4	4	4	4
1	1	1	1	0	0	0	1	1	1	0	1	1	1	1	1	2	1	0	1	5	5	5	5	42	9	5	5	5	5	4	3
1	1	1	3	0	0	1	1	1	1	1	0	0	0	0	1	1	1	1	1	4	2	4	4	38	8	5	5	4	5	5	2
1	1	1	1	0	2	1	0	1	0	0	1	1	0	1	0	2	1	0	1	3	5	4	5	42	6	5	5	5	5	5	1
1	1	1	2	0	0	1	1	1	1	0	1	1	1	0	0	2	1	0	1	4	2	2	3	37	8	5	5	5	5	4	4
1	1	4	4	1	2	0	0	0	1	0	1	1	1	1	1	1	0	0	2	4	2	4	2	39	6	5	3	5	4	4	3
2	1	4	3	1	1	1	0	1	1	0	1	0	0	1	1	1	1	0	1	5	5	5	5	46	7	5	4	5	4	5	4
2	1	1	1	0	0	0	1	1	0	0	1	1	1	1	0	2	0	0	2	4	3	5	3	38	6	5	4	5	5	4	4
1	1	1	1	1	2	0	0	1	0	0	1	1	0	1	1	2	0	0	2	4	4	3	3	41	5	4	4	5	4	3	2
2	1	2	1	0	2	1	0	0	1	0	1	1	0	1	0	2	1	0	2	5	5	4	2	42	6	5	5	5	5	5	5
1	1	1	1	0	0	1	1	0	1	1	1	1	0	1	0	1	1	0	2	5	5	2	4	34	8	4	4	2	2	3	2
1	1	4	3	0	1	0	0	1	1	0	1	1	0	1	1	2	1	0	2	5	5	5	5	50	7	3	3	3	3	3	3
1	2	4	4	0	2	0	0	1	1	0	0	0	0	1	1	1	0	0	2	4	4	3	3	31	4	5	5	5	5	5	5
2	1	2	1	0	2	1	0	1	1	0	1	1	1	1	1	1	1	0	1	3	3	3	3	30	9	3	3	4	3	4	3
1	1	1	1	0	0	0	0	0	0	0	0	0	0	0	0	1	0	0	2	4	4	4	5	48	4	3	5	5	5	4	4
1	1	4	1	0	0	1	1	1	0	0	1	1	0	1	0	2	1	1	2	5	4	2	3	33	8	5	4	5	4	4	4
1	1	4	4	1	1	1	0	1	1	0	0	1	1	1	0	3	1	0	1	4	2	4	5	39	7	3	4	3	3	3	3
2	1	1	2	0	0	1	1	1	1	0	1	1	1	1	1	3	1	0	1	4	2	2	3	36	10	3	3	4	4	3	2
1	1	4	1	0	0	1	1	1	1	1	1	0	0	0	0	2	1	1	1	3	3	3	3	31	8	3	5	5	5	2	3
2	1	1	1	0	0	0	0	0	1	0	1	1	1	1	0	2	0	1	1	4	4	3	3	32	6	5	5	5	5	5	2
1	1	1	3	0	0	1	0	0	0	0	1	0	0	0	0	4	1	1	2	4	5	4	2	37	4	3	5	1	4	5	4
2	1	4	2	0	1	1	0	1	1	1	1	0	0	1	1	2	1	0	2	5	5	5	1	43	8	5	4	3	1	4	4
2	1	4	2	1	2	0	0	1	0	0	1	0	0	0	0	2	1	1	2	5	1	2	1	30	4	4	4	4	2	5	4
2	1	4	1	1	0	0	1	1	0	0	0	0	0	0	0	2	1	1	2	1	5	2	4	35	4	5	5	5	5	5	1
1	1	1	2	0	0	1	1	1	1	0	1	1	0	1	0	1	1	0	1	5	5	2	5	36	8	4	4	4	4	5	2
2	2	4	4	1	1	0	1	1	1	0	1	0	0	1	0	1	0	0	1	5	1	5	5	42	5	4	5	4	4	5	2
1	1	1	2	0	0	1	1	1	1	0	1	1	0	1	0	1	0	1	1	5	5	2	5	36	8	4	5	5	4	5	4
1	1	1	2	0	0	1	1	1	1	0	1	1	0	1	0	1	1	0	1	5	5	1	5	36	8	3	4	4	2	5	5
1	1	4	3	0	0	0	0	0	0	0	1	1	0	1	0	2	0	1	1	4	5	3	4	42	4	4	5	4	4	5	5
2	1	4	4	1	1	0	1	1	1	0	1	0	0	1	0	4	1	0	1	5	2	5	5	36	6	5	4	4	4	4	5
2	1	2	1	0	2	1	1	1	1	0	1	1	0	0	1	1	1	0	1	5	5	5	5	46	8	5	3	3	4	4	3
1	1	1	1	0	0	1	0	1	1	0	1	1	1	1	0	2	0	1	2	5	5	3	2	41	8	3	4	4	3	4	4
1	2	4	4	2	2	0	1	0	1	0	1	0	0	1	1	4	1	1	1	3	3	5	2	37	7	4	4	5	5	4	2
2	1	4	1	0	0	1	0	1	1	1	1	1	0	0	1	4	0	0	1	5	3	3	5	38	7	5	5	5	4	5	2
1	1	4	1	0	0	1	1	1	1	0	1	1	0	1	0	2	0	1	1	5	5	3	4	38	8	5	4	5	4	3	3
2	1	5	4	1	2	1	1	1	1	1	1	1	1	0	0	2	1	0	2	5	2	3	4	39	9	5	5	1	1	3	5
2	1	1	1	0	0	0	0	1	0	0	1	1	1	1	0	2	1	0	1	4	2	3	4	35	6	3	3	5	3	3	3
1	1	1	2	0	0	1	1	0	1	0	1	1	1	1	0	1	1	0	1	5	3	5	4	33	8
2	1	4	4	0	0	1	0	1	1	0	1	0	0	1	0	4	0	1	1	4	1	3	5	31	6
1= males																								35.8155	6.73786
2= females
																								35.8155
